# Supplementary material for: The Oral Transglutaminase 2 Inhibitor ZED1227 Accumulates in the Villous Enterocytes in Celiac Disease Patients during Gluten Challenge and Drug Treatment
Source: Int J Mol Sci. 2023 Jun 28;24(13):10815. doi: 10.3390/ijms241310815 (PMC10341493; doi:10.3390/ijms241310815)
Supplement: Supplementary file 1 [file ijms-24-10815-s001.zip]

Archive with 1 entries (1 files):
- ijms-2427768-supplementary.pdf
